# Supplementary material for: ﻿Additions to the genus Mycena (Mycenaceae, Agaricales): Descriptions of five new taxa in Hunan Province, China
Source: MycoKeys. 2025 Mar 28;115:327–62. doi: 10.3897/mycokeys.115.144137 (PMC11971645; doi:10.3897/mycokeys.115.144137)
Supplement: XML Treatment for Mycena huangsangensis [file mycokeys.115.144137-treatment1.xml]

<!DOCTYPE tp:taxon-treatment
  PUBLIC "-//TaxonX//DTD Taxonomic Treatment Publishing DTD v0 20100105//EN" "tax-treatment-NSO.dtd">
<tp:taxon-treatment xmlns:tp="http://www.plazi.org/taxpub"><tp:treatment-meta><kwd-group><label>Taxon classification</label><kwd>
                <named-content content-type="kingdom">Fungi</named-content>
              </kwd><kwd>
                <named-content content-type="order">Agaricales</named-content>
              </kwd><kwd>
                <named-content content-type="family">Mycenaceae</named-content>
              </kwd></kwd-group><mixed-citation publication-type="journal"><person-group><name><surname>Xiao</surname><given-names>Ying Xin</given-names></name><name><surname>Liu</surname><given-names>Li Na</given-names></name><name><surname>Tan</surname><given-names>Zhu Ming</given-names></name><name><surname>Shen</surname><given-names>Ai Rong</given-names></name><name><surname>Shen</surname><given-names>Bao Ming</given-names></name><name><surname>Tan</surname><given-names>Yun</given-names></name><name><surname>Li</surname><given-names>Sai Nan</given-names></name><name><surname>Feng</surname><given-names>Li Guo</given-names></name><name><surname>Long</surname><given-names>Jing Bo</given-names></name><name><surname>Liu</surname><given-names>Zhu Xiang</given-names></name></person-group><article-title>﻿Additions to the genus <italic><tp:taxon-name><tp:taxon-name-part taxon-name-part-type="genus" reg="Mycena">Mycena</tp:taxon-name-part></tp:taxon-name></italic> (<tp:taxon-name><tp:taxon-name-part taxon-name-part-type="family">Mycenaceae</tp:taxon-name-part></tp:taxon-name>, <tp:taxon-name><tp:taxon-name-part taxon-name-part-type="order">Agaricales</tp:taxon-name-part></tp:taxon-name>): Descriptions of five new taxa in Hunan Province, China</article-title><source>MycoKeys</source><day>28</day><month>03</month><year>2025</year><volume>115</volume><fpage>327</fpage><lpage>362</lpage><pub-id pub-id-type="doi">10.3897/mycokeys.115.144137</pub-id></mixed-citation></tp:treatment-meta><tp:nomenclature><label>﻿</label><tp:taxon-name>
              <object-id xmlns:xlink="http://www.w3.org/1999/xlink" content-type="arpha" xlink:type="simple">8A3EBB1D-C524-5FF6-A5CF-51298A3561DB</object-id>
              <tp:taxon-name-part taxon-name-part-type="genus" reg="Mycena">Mycena</tp:taxon-name-part>
              <tp:taxon-name-part taxon-name-part-type="species" reg="huangsangensis">huangsangensis</tp:taxon-name-part>
              <object-id xmlns:xlink="http://www.w3.org/1999/xlink" content-type="mycobank" xlink:type="simple">856016</object-id>
            </tp:taxon-name><tp:taxon-authority>L.N. Liu</tp:taxon-authority><tp:taxon-status xmlns:xlink="http://www.w3.org/1999/xlink" xlink:type="simple">sp. nov.</tp:taxon-status><xref ref-type="fig" rid="F2">Figs 2</xref><xref ref-type="fig" rid="F3">, 3</xref></tp:nomenclature><tp:treatment-sec sec-type="diagnosis" id="SECID0EZLBK"><title>Diagnosis.</title><p>Differs from the most similar species, <italic><tp:taxon-name><tp:taxon-name-part taxon-name-part-type="genus" reg="Mycena">M.</tp:taxon-name-part><tp:taxon-name-part taxon-name-part-type="species" reg="alniphila">alniphila</tp:taxon-name-part></tp:taxon-name></italic>, by its decurrent lamellae and longer basidiospores.</p></tp:treatment-sec><tp:treatment-sec sec-type="Holotype" id="SECID0EKMBK"><title>Holotype.</title><p>China • Hunan Province, Shaoyang City, Suining County, Hunan Huangsang National Nature Reserve, <named-content xmlns:xlink="http://www.w3.org/1999/xlink" content-type="dwc:verbatimCoordinates" xlink:type="simple"><named-content content-type="geo-json" specific-use="{&#34;type&#34;:&#34;Point&#34;,&#34;coordinates&#34;:[110.093611,26.405000]}" id="NCID0ETMBK" xlink:type="simple">26°24'18"N, 110°05'37"E</named-content></named-content>, elev. 644 m, 24 April 2024, LiNa Liu, <italic>HUIF50526</italic> (collection number NN526).</p></tp:treatment-sec><tp:treatment-sec sec-type="etymology" id="SECID0E1MBK"><title>Etymology.</title><p>Refers to the Huangsang National Nature Reserve, from where the holotype was collected.</p></tp:treatment-sec><tp:treatment-sec sec-type="description" id="SECID0E6MBK"><title>Description.</title><p>Pileus 1–5 mm diam., hemispherical to obtusely conical, expanding with age, umbilicate or depressed center, sulcate, translucent-striate, pruinose and pubescent, light brown (6B4–6B7) to dark brown (6E7–6E8), or brownish-pink (7A4–7B4), paler brown towards margin. Context white, thin, fragile. Lamellae 9–11 reach the stipe, with 1–2 tiers of lamellulae, decurrent, white (4A1) to brown (7D7), edge concolorous with face. Stipe 6–25 × 1–2 mm, cylindrical, hollow, fragile, light brown (6B4–6B7) to brown (6E5–6E8) at the base, gradually becoming paler to white (4A1) towards the apex. Base covered with white fibrils. Odor and taste indistinctive.</p><fig id="F2" position="float" orientation="portrait"><object-id xmlns:xlink="http://www.w3.org/1999/xlink" content-type="doi" xlink:type="simple">10.3897/mycokeys.115.144137.figure2</object-id><object-id xmlns:xlink="http://www.w3.org/1999/xlink" content-type="arpha" xlink:type="simple">3172913A-F519-59F2-8D40-DDE6199BB85D</object-id><label>Figure 2.</label><caption><p>Basidiomata and microscopic features of <italic><tp:taxon-name><tp:taxon-name-part taxon-name-part-type="genus" reg="Mycena">Mycena</tp:taxon-name-part><tp:taxon-name-part taxon-name-part-type="species" reg="huangsangensis">huangsangensis</tp:taxon-name-part></tp:taxon-name></italic><bold>a–f</bold> basidiomata <bold>g</bold> basidiospores <bold>h</bold> basidia <bold>i</bold> cheilocystidia <bold>j</bold> pileipellis <bold>k</bold> stipitipellis. Structures (<bold>g–i, k</bold>) were stained in 1% Congo red solution and <bold>j</bold> were rehydrated in 5% KOH solution. Scale bars: 5 mm (<bold>a–f</bold>); 5 μm (<bold>g</bold>); 10 μm (<bold>h–k</bold>).</p></caption><graphic xmlns:xlink="http://www.w3.org/1999/xlink" xlink:href="mycokeys-115-327-g002.jpg" position="float" orientation="portrait" xlink:type="simple" id="oo_1293975.jpg"><uri content-type="original_file" xlink:type="simple">https://binary.pensoft.net/fig/1293975</uri></graphic></fig><p>Basidiospores 6.0–7.4 (7.8) × (3.2) 3.4–4.2 (4.3) μm, Q = 1.4–2.1, Q = 1.8 ± 0.2, pip-shaped, elongated, hyaline, smooth, thin-walled, amyloid. Basidia 15.4–20.9 × 6.2–9.0 μm, 4-spored, clavate. Cheilocystidia 13.2–25.0 × 8.5–19.9 μm, abundant, clavate to obpyriform, covered with fairly numerous, simple to furcate, cylindrical excrescences. 1.2–9.5 × 0.5–1.4 μm. Pleurocystidia absent. Hyphae of the pileipellis 12–27 μm wide, densely covered with warts or short cylindrical excrescences. Hyphae of the stipitipellis 1.0–3.0 μm wide, densely covered with simple, cylindrical excrescences 1.0–3.2 × 0.8–1.5 μm. Clamp connections are present in the basidia, pileipellis, and stipitipellis hyphae.</p><fig id="F3" position="float" orientation="portrait"><object-id xmlns:xlink="http://www.w3.org/1999/xlink" content-type="doi" xlink:type="simple">10.3897/mycokeys.115.144137.figure3</object-id><object-id xmlns:xlink="http://www.w3.org/1999/xlink" content-type="arpha" xlink:type="simple">398D09D0-B71C-53E9-B27A-3E491CF95375</object-id><label>Figure 3.</label><caption><p>Morphological features of <italic><tp:taxon-name><tp:taxon-name-part taxon-name-part-type="genus" reg="Mycena">Mycena</tp:taxon-name-part><tp:taxon-name-part taxon-name-part-type="species" reg="huangsangensis">huangsangensis</tp:taxon-name-part></tp:taxon-name></italic><bold>a</bold> basidiomata <bold>b</bold> basidia <bold>c</bold> basidiospores <bold>d</bold> cheilocystidia <bold>e</bold> pileipellis <bold>f</bold> hyphae of stipitipellis. Scale bars: 1 cm (<bold>a</bold>); 5 μm (<bold>c</bold>); 10 μm (<bold>b, d–f</bold>).</p></caption><graphic xmlns:xlink="http://www.w3.org/1999/xlink" xlink:href="mycokeys-115-327-g003.jpg" position="float" orientation="portrait" xlink:type="simple" id="oo_1293976.jpg"><uri content-type="original_file" xlink:type="simple">https://binary.pensoft.net/fig/1293976</uri></graphic></fig></tp:treatment-sec><tp:treatment-sec sec-type="habitat" id="SECID0E4PBK"><title>Habitat.</title><p>Gregarious on decaying leaves of deciduous trees.</p></tp:treatment-sec><tp:treatment-sec sec-type="distribution" id="SECID0ECQBK"><title>Known distribution.</title><p>Shaoyang City, Hunan Province.</p></tp:treatment-sec><tp:treatment-sec sec-type="material" id="SECID0EHQBK"><title>Additional materials examined.</title><p>China• Hunan Province, Shaoyang City, Suining County, Hunan Huangsang National Nature Reserve, <named-content xmlns:xlink="http://www.w3.org/1999/xlink" content-type="dwc:verbatimCoordinates" xlink:type="simple"><named-content content-type="geo-json" specific-use="{&#34;type&#34;:&#34;Point&#34;,&#34;coordinates&#34;:[110.093333,26.405833]}" id="NCID0EQQBK" xlink:type="simple">26°24'21"N, 110°05'36"E</named-content></named-content>, elev. 675 m, 24 April 2024, LiNa Liu, <italic>HUIF50528</italic> (collection number NN528).</p></tp:treatment-sec><tp:treatment-sec sec-type="notes" id="SECID0EXQBK"><title>Notes.</title><p><italic><tp:taxon-name><tp:taxon-name-part taxon-name-part-type="genus" reg="Mycena">Mycena</tp:taxon-name-part><tp:taxon-name-part taxon-name-part-type="species" reg="huangsangensis">huangsangensis</tp:taxon-name-part></tp:taxon-name></italic> can be considered to be a member of sect. <tp:taxon-name><tp:taxon-name-part taxon-name-part-type="genus" reg="Mycena"/><tp:taxon-name-part taxon-name-part-type="section" reg="Polyadelphia">Polyadelphia</tp:taxon-name-part></tp:taxon-name> owing to very small basidiomata, a small number of lamellae, and a slender stipe and hyphae of the pileipellis, which are ornamented with short warts. <italic><tp:taxon-name><tp:taxon-name-part taxon-name-part-type="genus" reg="Mycena">Mycena</tp:taxon-name-part><tp:taxon-name-part taxon-name-part-type="species" reg="huangsangensis">huangsangensis</tp:taxon-name-part></tp:taxon-name></italic> belongs to the section with a brownish pileus, while <italic><tp:taxon-name><tp:taxon-name-part taxon-name-part-type="genus" reg="Mycena">M.</tp:taxon-name-part><tp:taxon-name-part taxon-name-part-type="species" reg="alniphila">alniphila</tp:taxon-name-part></tp:taxon-name></italic> Robich shows the most significant morphological similarity to <italic><tp:taxon-name><tp:taxon-name-part taxon-name-part-type="genus" reg="Mycena">M.</tp:taxon-name-part><tp:taxon-name-part taxon-name-part-type="species" reg="huangsangensis">huangsangensis</tp:taxon-name-part></tp:taxon-name></italic>. They have similar basidiomata color and shape of cheilocystidia, pileipellis hyphae densely covered with cylindrical excrescences, and diverticulate stipitipellis hyphae. However, <italic><tp:taxon-name><tp:taxon-name-part taxon-name-part-type="genus" reg="Mycena">M.</tp:taxon-name-part><tp:taxon-name-part taxon-name-part-type="species" reg="alniphila">alniphila</tp:taxon-name-part></tp:taxon-name></italic> differs in having adnate lamellae, slightly longer spores measuring 8.5–11.0 × (3.5) 4.0–5.5 μm, simple cheilocystidia without branching, and caulocystidia present (<xref ref-type="bibr" rid="B104">Robich 2003</xref>). <italic><tp:taxon-name><tp:taxon-name-part taxon-name-part-type="genus" reg="Mycena">Mycena</tp:taxon-name-part><tp:taxon-name-part taxon-name-part-type="species" reg="albiceps">albiceps</tp:taxon-name-part></tp:taxon-name></italic> and <italic><tp:taxon-name><tp:taxon-name-part taxon-name-part-type="genus" reg="Mycena">M.</tp:taxon-name-part><tp:taxon-name-part taxon-name-part-type="species" reg="catalaunica">catalaunica</tp:taxon-name-part></tp:taxon-name></italic> Robich are somewhat similar to the new species; in particular, they share the same basidiomata shape and similar habitats. <italic><tp:taxon-name><tp:taxon-name-part taxon-name-part-type="genus" reg="Mycena">Mycena</tp:taxon-name-part><tp:taxon-name-part taxon-name-part-type="species" reg="albiceps">albiceps</tp:taxon-name-part></tp:taxon-name></italic> differs in the white colors of the pileus and black stipe (<xref ref-type="bibr" rid="B33">Gilliam 1976</xref>; <xref ref-type="bibr" rid="B70">Maas Geesteranus 1986</xref>). The latter, <italic><tp:taxon-name><tp:taxon-name-part taxon-name-part-type="genus" reg="Mycena">M.</tp:taxon-name-part><tp:taxon-name-part taxon-name-part-type="species" reg="catalaunica">catalaunica</tp:taxon-name-part></tp:taxon-name></italic>, has a pale violaceous pink to pale vinaceous pink pileus, subglobose spores, and caulocystidia; the clamp connection is absent in all tissues, and cheilocystidia are subglobose (<xref ref-type="bibr" rid="B104">Robich 2003</xref>).</p></tp:treatment-sec><ref-list><ref id="B104"><mixed-citation xmlns:xlink="http://www.w3.org/1999/xlink" xlink:type="simple"><person-group><name name-style="western"><surname>Robich</surname><given-names>G</given-names></name></person-group> (<year>2003</year>) <source><italic><tp:taxon-name><tp:taxon-name-part taxon-name-part-type="genus">Mycena</tp:taxon-name-part></tp:taxon-name></italic> d’Europa Vol. 1.</source><publisher-name>Associazione Micologica Bresadola</publisher-name>, <publisher-loc>Trento, Italy</publisher-loc>, <size units="page">728 pp</size>.</mixed-citation></ref><ref id="B33"><mixed-citation xmlns:xlink="http://www.w3.org/1999/xlink" xlink:type="simple"><person-group><name name-style="western"><surname>Gilliam</surname><given-names>MS</given-names></name></person-group> (<year>1976</year>) <article-title>The genus <italic><tp:taxon-name><tp:taxon-name-part taxon-name-part-type="genus">Marasmius</tp:taxon-name-part></tp:taxon-name></italic> in the northeastern United States and adjacent Canada.</article-title><source>Mycotaxon</source><volume>4</volume>(<issue>1</issue>): <fpage>1</fpage>–<lpage>144</lpage>.</mixed-citation></ref><ref id="B70"><mixed-citation xmlns:xlink="http://www.w3.org/1999/xlink" xlink:type="simple"><person-group><name name-style="western"><surname>Maas Geesteranus</surname><given-names>RA</given-names></name></person-group> (<year>1986</year>) <article-title>Conspectus of the Mycenas of the Northern Hemisphere 6. Sections <italic><tp:taxon-name><tp:taxon-name-part taxon-name-part-type="genus"/><tp:taxon-name-part taxon-name-part-type="section">Polyadelphia</tp:taxon-name-part></tp:taxon-name></italic> and <italic><tp:taxon-name><tp:taxon-name-part taxon-name-part-type="genus"/><tp:taxon-name-part taxon-name-part-type="section">Saetulipedes</tp:taxon-name-part></tp:taxon-name></italic>.</article-title><source>Koninklijke Nederlandse Akademie van Wetenschappen, Proceedings, Series C</source><volume>89</volume>(<issue>2</issue>): <fpage>159</fpage>–<lpage>182</lpage>.</mixed-citation></ref></ref-list></tp:taxon-treatment>
