# Supplementary material for: ﻿Additions to the genus Mycena (Mycenaceae, Agaricales): Descriptions of five new taxa in Hunan Province, China
Source: MycoKeys. 2025 Mar 28;115:327–62. doi: 10.3897/mycokeys.115.144137 (PMC11971645; doi:10.3897/mycokeys.115.144137)
Supplement: XML Treatment for Mycena fulvomarginata [file mycokeys.115.144137-treatment2.xml]

<!DOCTYPE tp:taxon-treatment
  PUBLIC "-//TaxonX//DTD Taxonomic Treatment Publishing DTD v0 20100105//EN" "tax-treatment-NSO.dtd">
<tp:taxon-treatment xmlns:tp="http://www.plazi.org/taxpub"><tp:treatment-meta><kwd-group><label>Taxon classification</label><kwd>
                <named-content content-type="kingdom">Fungi</named-content>
              </kwd><kwd>
                <named-content content-type="order">Agaricales</named-content>
              </kwd><kwd>
                <named-content content-type="family">Mycenaceae</named-content>
              </kwd></kwd-group><mixed-citation publication-type="journal"><person-group><name><surname>Xiao</surname><given-names>Ying Xin</given-names></name><name><surname>Liu</surname><given-names>Li Na</given-names></name><name><surname>Tan</surname><given-names>Zhu Ming</given-names></name><name><surname>Shen</surname><given-names>Ai Rong</given-names></name><name><surname>Shen</surname><given-names>Bao Ming</given-names></name><name><surname>Tan</surname><given-names>Yun</given-names></name><name><surname>Li</surname><given-names>Sai Nan</given-names></name><name><surname>Feng</surname><given-names>Li Guo</given-names></name><name><surname>Long</surname><given-names>Jing Bo</given-names></name><name><surname>Liu</surname><given-names>Zhu Xiang</given-names></name></person-group><article-title>﻿Additions to the genus <italic><tp:taxon-name><tp:taxon-name-part taxon-name-part-type="genus" reg="Mycena">Mycena</tp:taxon-name-part></tp:taxon-name></italic> (<tp:taxon-name><tp:taxon-name-part taxon-name-part-type="family">Mycenaceae</tp:taxon-name-part></tp:taxon-name>, <tp:taxon-name><tp:taxon-name-part taxon-name-part-type="order">Agaricales</tp:taxon-name-part></tp:taxon-name>): Descriptions of five new taxa in Hunan Province, China</article-title><source>MycoKeys</source><day>28</day><month>03</month><year>2025</year><volume>115</volume><fpage>327</fpage><lpage>362</lpage><pub-id pub-id-type="doi">10.3897/mycokeys.115.144137</pub-id></mixed-citation></tp:treatment-meta><tp:nomenclature><label>﻿</label><tp:taxon-name>
              <object-id xmlns:xlink="http://www.w3.org/1999/xlink" content-type="arpha" xlink:type="simple">7DAF3517-1E75-583A-ACF3-829A9CE36650</object-id>
              <tp:taxon-name-part taxon-name-part-type="genus" reg="Mycena">Mycena</tp:taxon-name-part>
              <tp:taxon-name-part taxon-name-part-type="species" reg="fulvomarginata">fulvomarginata</tp:taxon-name-part>
              <object-id xmlns:xlink="http://www.w3.org/1999/xlink" content-type="mycobank" xlink:type="simple">856027</object-id>
            </tp:taxon-name><tp:taxon-authority>L.N. Liu</tp:taxon-authority><tp:taxon-status xmlns:xlink="http://www.w3.org/1999/xlink" xlink:type="simple">sp. nov.</tp:taxon-status><xref ref-type="fig" rid="F4">Figs 4</xref><xref ref-type="fig" rid="F5">, 5</xref></tp:nomenclature><tp:treatment-sec sec-type="diagnosis" id="SECID0ELWBK"><title>Diagnosis.</title><p>Differs from the closest species, <italic><tp:taxon-name><tp:taxon-name-part taxon-name-part-type="genus" reg="Mycena">M.</tp:taxon-name-part><tp:taxon-name-part taxon-name-part-type="species" reg="rubromarginata">rubromarginata</tp:taxon-name-part></tp:taxon-name></italic>, in having yellow lamellae edges and light-yellow contents in cheilocystidia, hyphae of the pileipellis, and stipitipellis.</p></tp:treatment-sec><tp:treatment-sec sec-type="Holotype" id="SECID0E3WBK"><title>Holotype.</title><p>China• Hunan Province, Suining County, Hunan Huangsang National Nature Reserve, Shaoyang City, <named-content xmlns:xlink="http://www.w3.org/1999/xlink" content-type="dwc:verbatimCoordinates" xlink:type="simple"><named-content content-type="geo-json" specific-use="{&#34;type&#34;:&#34;Point&#34;,&#34;coordinates&#34;:[110.057500,26.428056]}" id="NCID0EFXBK" xlink:type="simple">26°25'41"N, 110°03'27"E</named-content></named-content>, elev. 1075 m, 26 June 2021, LiNa Liu, <italic>HUIF50088</italic> (collection number NN88).</p></tp:treatment-sec><tp:treatment-sec sec-type="etymology" id="SECID0EMXBK"><title>Etymology.</title><p>Refers to the yellow color of the lamellae edges.</p></tp:treatment-sec><tp:treatment-sec sec-type="description" id="SECID0ERXBK"><title>Description.</title><p>Pileus 4–8 mm diam., hemispherical when young, paraboloid or campanulate with age, sulcate, pellucid-striate, pruinose, apex with obtuse umbo, the margin infrequently out of flatness, dark reddish brown (7C8) at center, gradually becoming paler towards the margin to light brown (7A6), turning purple (12B5) with age. Context white, thin, fragile. Lamellae 10–12 reach the stipe, with 1 tier of lamellulae, adnexed, white (4A1), edge yellow (5B7), stipe 6.0–12.0 × 0.5–1.0 mm, central, cylindrical, hollow, fragile, finely white pruinose and pubescent, pale brown (6D7) to brown (6F7), fading to purple (12B5). Base slightly bulbous, covered with white fibrils. Odor and taste indistinctive.</p><fig id="F4" position="float" orientation="portrait"><object-id xmlns:xlink="http://www.w3.org/1999/xlink" content-type="doi" xlink:type="simple">10.3897/mycokeys.115.144137.figure4</object-id><object-id xmlns:xlink="http://www.w3.org/1999/xlink" content-type="arpha" xlink:type="simple">C280C2B2-98E8-5694-B4EA-5D88E4A21602</object-id><label>Figure 4.</label><caption><p>Basidiomata and microscopic features of <italic><tp:taxon-name><tp:taxon-name-part taxon-name-part-type="genus" reg="Mycena">Mycena</tp:taxon-name-part><tp:taxon-name-part taxon-name-part-type="species" reg="fulvomarginata">fulvomarginata</tp:taxon-name-part></tp:taxon-name></italic><bold>a–d</bold> basidiomata <bold>e</bold> basidiospores <bold>f</bold> basidia and basidioles <bold>g</bold> cheilocystidia <bold>h</bold> pileipellis <bold>i</bold> stipitipellis. Structures (<bold>e, f, i</bold>) were stained in a 1% Congo red solution, and <bold>g, h</bold> were rehydrated in a 5% KOH solution. Scale bars: 5 mm (<bold>a–d</bold>); 10 μm (<bold>e–i</bold>).</p></caption><graphic xmlns:xlink="http://www.w3.org/1999/xlink" xlink:href="mycokeys-115-327-g004.jpg" position="float" orientation="portrait" xlink:type="simple" id="oo_1293977.jpg"><uri content-type="original_file" xlink:type="simple">https://binary.pensoft.net/fig/1293977</uri></graphic></fig><p>Basidiospores (7.8) 7.9–9.9 (10.0) × (4.5) 5.7–8.0 (8.2) μm, Q = 1.2–1.7, Q = 1.3 ± 0.1, subglobose to broadly ellipsoid, hyaline, smooth, thin-walled, amyloid. Basidia 24.8–33.5 × 8.2–13.5 μm, 4-spored, clavate. Cheilocystidia 22.6–45.8 × 7.7–17.8 μm, abundant, fusiform to ventricose, clavate, subcylindrical, or somewhat irregularly shaped, smooth or covered with one or more apical simple to furcate excrescences, with light yellow contents. Pleurocystidia absent. Hyphae of the pileipellis 3.0–9.0 μm wide, covered with simple to much-branched excrescences, 2.0–6.0 × 2.0–4.0 μm, with light yellow contents. Hyphae of the stipitipellis 2.0–5.0 μm wide, covered with numerous simple to furcate cylindrical excrescences, 2.0–11.0 × 2.0–8.0 μm, with light yellow contents. Clamp connections are present in the basidia, pileipellis, and stipitipellis hyphae.</p><fig id="F5" position="float" orientation="portrait"><object-id xmlns:xlink="http://www.w3.org/1999/xlink" content-type="doi" xlink:type="simple">10.3897/mycokeys.115.144137.figure5</object-id><object-id xmlns:xlink="http://www.w3.org/1999/xlink" content-type="arpha" xlink:type="simple">A621FB5D-9F49-5891-8E6B-A6C0B84A37B1</object-id><label>Figure 5.</label><caption><p>Morphological features of <italic><tp:taxon-name><tp:taxon-name-part taxon-name-part-type="genus" reg="Mycena">Mycena</tp:taxon-name-part><tp:taxon-name-part taxon-name-part-type="species" reg="fulvomarginata">fulvomarginata</tp:taxon-name-part></tp:taxon-name></italic><bold>a</bold> basidiomata <bold>b</bold> basidia <bold>c</bold> basidiospores <bold>d</bold> cheilocystidia <bold>e</bold> pileipellis <bold>f</bold> hyphae of stipitipellis. Scale bars: 5 mm (<bold>a</bold>); 10 μm (<bold>b–f</bold>).</p></caption><graphic xmlns:xlink="http://www.w3.org/1999/xlink" xlink:href="mycokeys-115-327-g005.jpg" position="float" orientation="portrait" xlink:type="simple" id="oo_1293978.jpg"><uri content-type="original_file" xlink:type="simple">https://binary.pensoft.net/fig/1293978</uri></graphic></fig></tp:treatment-sec><tp:treatment-sec sec-type="habitat" id="SECID0EL1BK"><title>Habitat.</title><p>Gregarious on moss-covered bark of living deciduous trees.</p></tp:treatment-sec><tp:treatment-sec sec-type="distribution" id="SECID0EQ1BK"><title>Known distribution.</title><p>Hunan Province and Guangxi Zhuang Autonomous Region, China.</p></tp:treatment-sec><tp:treatment-sec sec-type="material" id="SECID0EV1BK"><title>Additional materials examined.</title><p>China • Guangxi Zhuang Autonomous Region, Baise City, Leye County, Yachang Orchid National Nature Reserve, <named-content xmlns:xlink="http://www.w3.org/1999/xlink" content-type="dwc:verbatimCoordinates" xlink:type="simple"><named-content content-type="geo-json" specific-use="{&#34;type&#34;:&#34;Point&#34;,&#34;coordinates&#34;:[106.335833,24.774722]}" id="NCID0E51BK" xlink:type="simple">24°46'29"N, 106°20'09"E</named-content></named-content>, elev. 1080 m, 24 April 2024, LiNa Liu, <italic>HUIF50089</italic> (collection number NN89).</p></tp:treatment-sec><tp:treatment-sec sec-type="notes" id="SECID0EF2BK"><title>Notes.</title><p><italic><tp:taxon-name><tp:taxon-name-part taxon-name-part-type="genus" reg="Mycena">Mycena</tp:taxon-name-part><tp:taxon-name-part taxon-name-part-type="species" reg="fulvomarginata">fulvomarginata</tp:taxon-name-part></tp:taxon-name></italic> belongs to sect. <tp:taxon-name><tp:taxon-name-part taxon-name-part-type="genus" reg="Mycena"/><tp:taxon-name-part taxon-name-part-type="section" reg="Rubromarginatae">Rubromarginatae</tp:taxon-name-part></tp:taxon-name> Singer ex. Maas Geest. due to the very small basidiomata, yellow lamellar edges, cheilocystidia with colored contents, diverticular pileipellis, and stipitipellis hyphae, along with exhibiting a growth habit on decaying wood. <italic><tp:taxon-name><tp:taxon-name-part taxon-name-part-type="genus" reg="Mycena">Mycena</tp:taxon-name-part><tp:taxon-name-part taxon-name-part-type="species" reg="fulvomarginata">fulvomarginata</tp:taxon-name-part></tp:taxon-name></italic> is similar to the species described in this section: <italic><tp:taxon-name><tp:taxon-name-part taxon-name-part-type="genus" reg="Mycena">M.</tp:taxon-name-part><tp:taxon-name-part taxon-name-part-type="species" reg="rubromarginata">rubromarginata</tp:taxon-name-part></tp:taxon-name></italic> (Fr.) P. Kumm., <italic><tp:taxon-name><tp:taxon-name-part taxon-name-part-type="genus" reg="Mycena">M.</tp:taxon-name-part><tp:taxon-name-part taxon-name-part-type="species" reg="seynii">seynii</tp:taxon-name-part></tp:taxon-name></italic> Quél., and <italic><tp:taxon-name><tp:taxon-name-part taxon-name-part-type="genus" reg="Mycena">M.</tp:taxon-name-part><tp:taxon-name-part taxon-name-part-type="species" reg="bulliformis">bulliformis</tp:taxon-name-part></tp:taxon-name></italic> B.A. Perry &amp; Desjardin. They resemble <italic><tp:taxon-name><tp:taxon-name-part taxon-name-part-type="genus" reg="Mycena">M.</tp:taxon-name-part><tp:taxon-name-part taxon-name-part-type="species" reg="fulvomarginata">fulvomarginata</tp:taxon-name-part></tp:taxon-name></italic> in the shape of their cheilocystidia, are covered with excrescences on the pileipellis and stipe cortical hyphae, and have a similar brown pileus. However, <italic><tp:taxon-name><tp:taxon-name-part taxon-name-part-type="genus" reg="Mycena">M.</tp:taxon-name-part><tp:taxon-name-part taxon-name-part-type="species" reg="rubromarginata">rubromarginata</tp:taxon-name-part></tp:taxon-name></italic> differs in that it has longer pileipellis excrescences, up to 36 μm, and cheilocystidia that are 20–65 (up to 90) μm long, with reddish-brown contents (<xref ref-type="bibr" rid="B104">Robich 2003</xref>; <xref ref-type="bibr" rid="B6">Aronsen and Læssøe 2016</xref>). <italic><tp:taxon-name><tp:taxon-name-part taxon-name-part-type="genus" reg="Mycena">Mycena</tp:taxon-name-part><tp:taxon-name-part taxon-name-part-type="species" reg="seynii">seynii</tp:taxon-name-part></tp:taxon-name></italic> should be easy to separate from the new species by its medium basidiomata, larger basidiospores measuring 10.5–15.0 × 6.0–7.5 μm, reddish-purple edge, larger cheilocystidia measuring 30–85 × 8–16 μm, pileipellis, and stipitipellis hyphae with brown to dark red granular contents (<xref ref-type="bibr" rid="B104">Robich 2003</xref>; <xref ref-type="bibr" rid="B6">Aronsen and Læssøe 2016</xref>). In addition, <italic><tp:taxon-name><tp:taxon-name-part taxon-name-part-type="genus" reg="Mycena">M.</tp:taxon-name-part><tp:taxon-name-part taxon-name-part-type="species" reg="bulliformis">bulliformis</tp:taxon-name-part></tp:taxon-name></italic> differs from <italic><tp:taxon-name><tp:taxon-name-part taxon-name-part-type="genus" reg="Mycena">M.</tp:taxon-name-part><tp:taxon-name-part taxon-name-part-type="species" reg="fulvomarginata">fulvomarginata</tp:taxon-name-part></tp:taxon-name></italic> by its violet to violet-brown edges, ellipsoid to broadly ellipsoid spores, and some smooth pileipellis hyphae (<xref ref-type="bibr" rid="B99">Perry and Desjardin 2016</xref>).</p></tp:treatment-sec><ref-list><ref id="B104"><mixed-citation xmlns:xlink="http://www.w3.org/1999/xlink" xlink:type="simple"><person-group><name name-style="western"><surname>Robich</surname><given-names>G</given-names></name></person-group> (<year>2003</year>) <source><italic><tp:taxon-name><tp:taxon-name-part taxon-name-part-type="genus">Mycena</tp:taxon-name-part></tp:taxon-name></italic> d’Europa Vol. 1.</source><publisher-name>Associazione Micologica Bresadola</publisher-name>, <publisher-loc>Trento, Italy</publisher-loc>, <size units="page">728 pp</size>.</mixed-citation></ref><ref id="B6"><mixed-citation xmlns:xlink="http://www.w3.org/1999/xlink" xlink:type="simple"><person-group><name name-style="western"><surname>Aronsen</surname><given-names>A</given-names></name><name name-style="western"><surname>Læssøe</surname><given-names>T</given-names></name></person-group> (<year>2016</year>) <source>The genus <italic><tp:taxon-name><tp:taxon-name-part taxon-name-part-type="genus">Mycena</tp:taxon-name-part></tp:taxon-name></italic> s.l. <tp:taxon-name><tp:taxon-name-part taxon-name-part-type="kingdom">Fungi</tp:taxon-name-part></tp:taxon-name> of Northern Europe 5.</source><publisher-name>Narayana Press</publisher-name>, <publisher-loc>Gylling, Denmark</publisher-loc>, <size units="page">373 pp</size>.</mixed-citation></ref><ref id="B99"><mixed-citation xmlns:xlink="http://www.w3.org/1999/xlink" xlink:type="simple"><person-group><name name-style="western"><surname>Perry</surname><given-names>BA</given-names></name><name name-style="western"><surname>Desjardin</surname><given-names>DE</given-names></name></person-group> (<year>2016</year>) <article-title>New species of <italic><tp:taxon-name><tp:taxon-name-part taxon-name-part-type="genus">Mycena</tp:taxon-name-part></tp:taxon-name></italic> (<tp:taxon-name><tp:taxon-name-part taxon-name-part-type="phylum">Basidiomycota</tp:taxon-name-part></tp:taxon-name>, <tp:taxon-name><tp:taxon-name-part taxon-name-part-type="order">Agaricales</tp:taxon-name-part></tp:taxon-name>) from California.</article-title><source>Phytotaxa</source><volume>269</volume>(<issue>1</issue>): <fpage>33</fpage>–<lpage>40</lpage>. <ext-link xlink:href="10.11646/phytotaxa.269.1.4" ext-link-type="doi" xlink:type="simple">https://doi.org/10.11646/phytotaxa.269.1.4</ext-link></mixed-citation></ref></ref-list></tp:taxon-treatment>
