# Supplementary material for: ﻿Additions to the genus Mycena (Mycenaceae, Agaricales): Descriptions of five new taxa in Hunan Province, China
Source: MycoKeys. 2025 Mar 28;115:327–62. doi: 10.3897/mycokeys.115.144137 (PMC11971645; doi:10.3897/mycokeys.115.144137)
Supplement: XML Treatment for Mycena hongfengensis [file mycokeys.115.144137-treatment3.xml]

<!DOCTYPE tp:taxon-treatment
  PUBLIC "-//TaxonX//DTD Taxonomic Treatment Publishing DTD v0 20100105//EN" "tax-treatment-NSO.dtd">
<tp:taxon-treatment xmlns:tp="http://www.plazi.org/taxpub"><tp:treatment-meta><kwd-group><label>Taxon classification</label><kwd>
                <named-content content-type="kingdom">Fungi</named-content>
              </kwd><kwd>
                <named-content content-type="order">Agaricales</named-content>
              </kwd><kwd>
                <named-content content-type="family">Mycenaceae</named-content>
              </kwd></kwd-group><mixed-citation publication-type="journal"><person-group><name><surname>Xiao</surname><given-names>Ying Xin</given-names></name><name><surname>Liu</surname><given-names>Li Na</given-names></name><name><surname>Tan</surname><given-names>Zhu Ming</given-names></name><name><surname>Shen</surname><given-names>Ai Rong</given-names></name><name><surname>Shen</surname><given-names>Bao Ming</given-names></name><name><surname>Tan</surname><given-names>Yun</given-names></name><name><surname>Li</surname><given-names>Sai Nan</given-names></name><name><surname>Feng</surname><given-names>Li Guo</given-names></name><name><surname>Long</surname><given-names>Jing Bo</given-names></name><name><surname>Liu</surname><given-names>Zhu Xiang</given-names></name></person-group><article-title>﻿Additions to the genus <italic><tp:taxon-name><tp:taxon-name-part taxon-name-part-type="genus" reg="Mycena">Mycena</tp:taxon-name-part></tp:taxon-name></italic> (<tp:taxon-name><tp:taxon-name-part taxon-name-part-type="family">Mycenaceae</tp:taxon-name-part></tp:taxon-name>, <tp:taxon-name><tp:taxon-name-part taxon-name-part-type="order">Agaricales</tp:taxon-name-part></tp:taxon-name>): Descriptions of five new taxa in Hunan Province, China</article-title><source>MycoKeys</source><day>28</day><month>03</month><year>2025</year><volume>115</volume><fpage>327</fpage><lpage>362</lpage><pub-id pub-id-type="doi">10.3897/mycokeys.115.144137</pub-id></mixed-citation></tp:treatment-meta><tp:nomenclature><label>﻿</label><tp:taxon-name>
              <object-id xmlns:xlink="http://www.w3.org/1999/xlink" content-type="arpha" xlink:type="simple">14E4D78C-D4A0-59D4-83D8-18071AFBDBD8</object-id>
              <tp:taxon-name-part taxon-name-part-type="genus" reg="Mycena">Mycena</tp:taxon-name-part>
              <tp:taxon-name-part taxon-name-part-type="species" reg="hongfengensis">hongfengensis</tp:taxon-name-part>
              <object-id xmlns:xlink="http://www.w3.org/1999/xlink" content-type="mycobank" xlink:type="simple">856029</object-id>
            </tp:taxon-name><tp:taxon-authority>L.N. Liu</tp:taxon-authority><tp:taxon-status xmlns:xlink="http://www.w3.org/1999/xlink" xlink:type="simple">sp. nov.</tp:taxon-status><xref ref-type="fig" rid="F6">Figs 6</xref><xref ref-type="fig" rid="F7">, 7</xref></tp:nomenclature><tp:treatment-sec sec-type="diagnosis" id="SECID0EIBCK"><title>Diagnosis.</title><p>Differs from <italic><tp:taxon-name><tp:taxon-name-part taxon-name-part-type="genus" reg="Mycena">M.</tp:taxon-name-part><tp:taxon-name-part taxon-name-part-type="species" reg="castaneicola">castaneicola</tp:taxon-name-part></tp:taxon-name></italic> in having smooth cheilocystidia, dermatocysts present in the pileipellis, and stipitipellis hyphae.</p></tp:treatment-sec><tp:treatment-sec sec-type="Holotype" id="SECID0EZBCK"><title>Holotype.</title><p>China • Hunan Province, Xiangxi Tujia-Miao Autonomous Prefecture, Jishou City, Hongfeng Forest Park, <named-content xmlns:xlink="http://www.w3.org/1999/xlink" content-type="dwc:verbatimCoordinates" xlink:type="simple"><named-content content-type="geo-json" specific-use="{&#34;type&#34;:&#34;Point&#34;,&#34;coordinates&#34;:[109.679167,28.273056]}" id="NCID0ECCCK" xlink:type="simple">28°16'23"N, 109°40'45"E</named-content></named-content>, elev. 230 m, 22 April 2024, ZhuXiang Liu, <italic>JSU114</italic> (collection number JD114).</p></tp:treatment-sec><tp:treatment-sec sec-type="etymology" id="SECID0EJCCK"><title>Etymology.</title><p>Refers to the Hongfeng Forest Park, from where the holotype was collected.</p></tp:treatment-sec><tp:treatment-sec sec-type="description" id="SECID0EOCCK"><title>Description.</title><p>Pileus 2–5 mm diam., hemispherical when young, becoming nearly campanulate or plano-convex with age, with a centrally flattened depression, margin smooth, sulcate, translucently striate, pure white (4A1), white pubescent. Context pure white, thin, fragile. Lamellae 16–18 reach the stipe, with 1–2 tiers of lamellulae, narrowly free, pure white (4A1), concolorous with the sides. Stipe 15–40 × 0.1–0.5 mm, almost equal or slightly expanding towards the base, hollow, white (4A1) to greyish-white (4B1), pubescent or puberulous, base swollen. With a not well-developed basal disc, covered with white hirsute. Odor and taste not distinctive.</p><fig id="F6" position="float" orientation="portrait"><object-id xmlns:xlink="http://www.w3.org/1999/xlink" content-type="doi" xlink:type="simple">10.3897/mycokeys.115.144137.figure6</object-id><object-id xmlns:xlink="http://www.w3.org/1999/xlink" content-type="arpha" xlink:type="simple">2FFB15C7-1D99-58CE-9A36-70FCDDE92367</object-id><label>Figure 6.</label><caption><p>Basidiomata and microscopic features of <italic><tp:taxon-name><tp:taxon-name-part taxon-name-part-type="genus" reg="Mycena">Mycena</tp:taxon-name-part><tp:taxon-name-part taxon-name-part-type="species" reg="hongfengensis">hongfengensis</tp:taxon-name-part></tp:taxon-name></italic><bold>a–e</bold> basidiomata <bold>f</bold> basidiospores <bold>g, h</bold> basidia <bold>i</bold> cheilocystidia <bold>j, k</bold> dermatocysts in the pileipellis <bold>l</bold> dermatocysts in the stipitipellis. Structures (<bold>f–j, l</bold>) were stained in a 1% Congo red solution and <bold>k</bold> were rehydrated in a 5% KOH solution. Scale bars: 5 mm (<bold>a–c, e</bold>); 1 mm (<bold>d</bold>); 5 μm (<bold>f</bold>); 10 μm (<bold>g–l</bold>).</p></caption><graphic xmlns:xlink="http://www.w3.org/1999/xlink" xlink:href="mycokeys-115-327-g006.jpg" position="float" orientation="portrait" xlink:type="simple" id="oo_1293979.jpg"><uri content-type="original_file" xlink:type="simple">https://binary.pensoft.net/fig/1293979</uri></graphic></fig><p>Basidiospores (6.2) 6.3–7.6 (7.7) × (3.4) 3.5–4.9 (5.2) μm, Q = 1.4–2.0, Qm = 1.7 ± 0.2, oblong or pip-shaped, hyaline, thin-walled, amyloid. Basidia 8–16 × 4–8 μm, two- and four-spored, clavate, hyaline. Cheilocystidia 11–43 × 5–9 μm, obpyriform, fusiform, ventricose, filiform, with a long neck, up to 25 μm, with an acute and occasionally branched apex, hyaline. Pleurocystidia absent. Pileipellis hyphae 2–13 μm wide, hyphae cylindrical, densely covered with warts and cylindrical excrescences, 1.0–6.0 × 1.0–2.0 μm, with irregularly cylindric to strangulated dermatocysts, 63–200 × 7–20 μm, walls 1.0–2.0 μm, greenish grey (1C2). Hyphae of the stipitipellis 1.0–6.0 μm wide, smooth, dermatocysts numerous, clavate to pyriform, 50–320 × 5–20 μm, long, flexuous, filiform, simple, and tapering towards the apex. Clamp connections are absent in the basidia, pileipellis, and stipitipellis hyphae.</p><fig id="F7" position="float" orientation="portrait"><object-id xmlns:xlink="http://www.w3.org/1999/xlink" content-type="doi" xlink:type="simple">10.3897/mycokeys.115.144137.figure7</object-id><object-id xmlns:xlink="http://www.w3.org/1999/xlink" content-type="arpha" xlink:type="simple">34C57DF5-1699-50EB-A071-813712F84CFD</object-id><label>Figure 7.</label><caption><p>Morphological features of <italic><tp:taxon-name><tp:taxon-name-part taxon-name-part-type="genus" reg="Mycena">Mycena</tp:taxon-name-part><tp:taxon-name-part taxon-name-part-type="species" reg="hongfengensis">hongfengensis</tp:taxon-name-part></tp:taxon-name></italic><bold>a</bold> basidiomata <bold>b</bold> basidia <bold>c</bold> basidiospores <bold>d</bold> cheilocystidia <bold>e</bold> dermatocysts in the pileipellis <bold>f</bold> dermatocysts in the stipitipellis. Scale bars: 1 cm (<bold>a</bold>); 10 μm (<bold>b–f</bold>).</p></caption><graphic xmlns:xlink="http://www.w3.org/1999/xlink" xlink:href="mycokeys-115-327-g007.jpg" position="float" orientation="portrait" xlink:type="simple" id="oo_1293980.jpg"><uri content-type="original_file" xlink:type="simple">https://binary.pensoft.net/fig/1293980</uri></graphic></fig></tp:treatment-sec><tp:treatment-sec sec-type="habitat" id="SECID0EMFCK"><title>Habitat.</title><p>Gregarious on decaying leaves of deciduous trees.</p></tp:treatment-sec><tp:treatment-sec sec-type="distribution" id="SECID0ERFCK"><title>Known distribution.</title><p>Xiangxi Tujia-Miao Autonomous Prefecture, Hunan Province.</p></tp:treatment-sec><tp:treatment-sec sec-type="material" id="SECID0EWFCK"><title>Additional materials examined.</title><p>China• Hunan Province, Xiangxi Tujia-Miao Autonomous Prefecture, Jishou City, Hongfeng Forest Park, <named-content xmlns:xlink="http://www.w3.org/1999/xlink" content-type="dwc:verbatimCoordinates" xlink:type="simple"><named-content content-type="geo-json" specific-use="{&#34;type&#34;:&#34;Point&#34;,&#34;coordinates&#34;:[109.680000,28.273889]}" id="NCID0E6FCK" xlink:type="simple">28°16'26"N, 109°40'48"E</named-content></named-content>, elev. 255 m, 22 April 2024, ZhuXiang Liu, <italic>JSU121</italic> (collection number JD121).</p></tp:treatment-sec><tp:treatment-sec sec-type="notes" id="SECID0EGGCK"><title>Notes.</title><p><italic><tp:taxon-name><tp:taxon-name-part taxon-name-part-type="genus" reg="Mycena">Mycena</tp:taxon-name-part><tp:taxon-name-part taxon-name-part-type="species" reg="hongfengensis">hongfengensis</tp:taxon-name-part></tp:taxon-name></italic> is characterized by its pure white basidiomata, free lamellae, oblong to pip-shaped spores, and the presence of dermatocysts in the pileipellis and stipitipellis. According to the Maas Geesteranus classification, the new species could belong to an uncertain position. When we first found this specimen in the field, we thought it might be a member of either sect. <tp:taxon-name><tp:taxon-name-part taxon-name-part-type="genus" reg="Mycena"/><tp:taxon-name-part taxon-name-part-type="section" reg="Saccharifera">Saccharifera</tp:taxon-name-part></tp:taxon-name> or sect. <tp:taxon-name><tp:taxon-name-part taxon-name-part-type="genus" reg="Mycena"/><tp:taxon-name-part taxon-name-part-type="section" reg="Amparoina">Amparoina</tp:taxon-name-part></tp:taxon-name>. All species in two sections have a white basidiomata, pubescent pileus and stipe, and stipe with a basic disc (<xref ref-type="bibr" rid="B69">Maas Geesteranus 1983</xref>; <xref ref-type="bibr" rid="B23">Desjardin 1995</xref>; <xref ref-type="bibr" rid="B88">Na and Bau 2019b</xref>). However, <italic><tp:taxon-name><tp:taxon-name-part taxon-name-part-type="genus" reg="Mycena">M.</tp:taxon-name-part><tp:taxon-name-part taxon-name-part-type="species" reg="hongfengensis">hongfengensis</tp:taxon-name-part></tp:taxon-name></italic> can be clearly distinguished from other species through microscopic characteristics. The presence of dermatocysts in the pileipellis and stipitipellis is the most important characteristic for separating <italic><tp:taxon-name><tp:taxon-name-part taxon-name-part-type="genus" reg="Mycena">M.</tp:taxon-name-part><tp:taxon-name-part taxon-name-part-type="species" reg="hongfengensis">hongfengensis</tp:taxon-name-part></tp:taxon-name></italic> from species of sect. <tp:taxon-name><tp:taxon-name-part taxon-name-part-type="genus" reg="Mycena"/><tp:taxon-name-part taxon-name-part-type="section" reg="Sacchariferae">Sacchariferae</tp:taxon-name-part></tp:taxon-name> and sect. <tp:taxon-name><tp:taxon-name-part taxon-name-part-type="genus" reg="Mycena"/><tp:taxon-name-part taxon-name-part-type="section" reg="Amparoina">Amparoina</tp:taxon-name-part></tp:taxon-name>. <italic><tp:taxon-name><tp:taxon-name-part taxon-name-part-type="genus" reg="Mycena">Mycena</tp:taxon-name-part><tp:taxon-name-part taxon-name-part-type="species" reg="castaneicola">castaneicola</tp:taxon-name-part></tp:taxon-name></italic> T. Bau &amp; Q. Na is the most similar to the new species in the macroscopic characteristics, but the microscopic features differ significantly. Sequences labeled as <italic><tp:taxon-name><tp:taxon-name-part taxon-name-part-type="genus" reg="Mycena">Mycena</tp:taxon-name-part></tp:taxon-name></italic> sp., which were extracted from the host <italic><tp:taxon-name><tp:taxon-name-part taxon-name-part-type="genus" reg="Myrica">Myrica</tp:taxon-name-part><tp:taxon-name-part taxon-name-part-type="species" reg="rubra">rubra</tp:taxon-name-part></tp:taxon-name></italic> (Lour.) Siebold &amp; Zucc. and originated from Japan, along with the sequence of <italic><tp:taxon-name><tp:taxon-name-part taxon-name-part-type="genus" reg="Mycena">M.</tp:taxon-name-part><tp:taxon-name-part taxon-name-part-type="species" reg="hongfengensis">hongfengensis</tp:taxon-name-part></tp:taxon-name></italic>, formed a well-supported lineage in the phylogenetic analysis (BS/BP = 100/1.00). We are very fortunate to have collected <italic><tp:taxon-name><tp:taxon-name-part taxon-name-part-type="genus" reg="Mycena">Mycena</tp:taxon-name-part></tp:taxon-name></italic> sp. in the field. However, we only collected one tiny basidioma; the microscopic structures we observed are not comprehensive. Both taxa have white pileus and pubescent pileus and stipe. The uncertain <italic><tp:taxon-name><tp:taxon-name-part taxon-name-part-type="genus" reg="Mycena">Mycena</tp:taxon-name-part></tp:taxon-name></italic> species differs in pileipellis, which has “acanthocysts” that are spherical or vesicular and covered with spines. These features can be used to easily differentiate the two species.</p></tp:treatment-sec><ref-list><ref id="B69"><mixed-citation xmlns:xlink="http://www.w3.org/1999/xlink" xlink:type="simple"><person-group><name name-style="western"><surname>Maas Geesteranus</surname><given-names>RA</given-names></name></person-group> (<year>1983</year>) <article-title>Conspectus of the Mycenas of the Northern Hemisphere. 1. Sections <italic><tp:taxon-name><tp:taxon-name-part taxon-name-part-type="genus"/><tp:taxon-name-part taxon-name-part-type="species">sacchariferae</tp:taxon-name-part></tp:taxon-name></italic>, <italic><tp:taxon-name><tp:taxon-name-part taxon-name-part-type="genus"/><tp:taxon-name-part taxon-name-part-type="species">basipedes</tp:taxon-name-part></tp:taxon-name></italic>, <italic><tp:taxon-name><tp:taxon-name-part taxon-name-part-type="genus"/><tp:taxon-name-part taxon-name-part-type="species">bulbosae</tp:taxon-name-part></tp:taxon-name></italic>, <italic><tp:taxon-name><tp:taxon-name-part taxon-name-part-type="genus"/><tp:taxon-name-part taxon-name-part-type="species">clavulares</tp:taxon-name-part></tp:taxon-name></italic>, <italic><tp:taxon-name><tp:taxon-name-part taxon-name-part-type="genus"/><tp:taxon-name-part taxon-name-part-type="species">exiguae</tp:taxon-name-part></tp:taxon-name></italic>, and <italic><tp:taxon-name><tp:taxon-name-part taxon-name-part-type="genus"/><tp:taxon-name-part taxon-name-part-type="species">longisetae</tp:taxon-name-part></tp:taxon-name></italic>. Proceedings of the Koninklijke Nederlandse Akademie van Wetenschappen. Series C.</article-title><source>Biological and Medical Sciences</source><volume>86</volume>: <fpage>401</fpage>–<lpage>421</lpage>.</mixed-citation></ref><ref id="B23"><mixed-citation xmlns:xlink="http://www.w3.org/1999/xlink" xlink:type="simple"><person-group><name name-style="western"><surname>Desjardin</surname><given-names>DE</given-names></name></person-group> (<year>1995</year>) A preliminary accounting of the worldwide members of <tp:taxon-name><tp:taxon-name-part taxon-name-part-type="genus">Mycena</tp:taxon-name-part><tp:taxon-name-part taxon-name-part-type="infraspecific-rank">sect.</tp:taxon-name-part><tp:taxon-name-part taxon-name-part-type="section">Sacchariferae.</tp:taxon-name-part></tp:taxon-name> Bibliotheca Mycologica 159: 1–89.</mixed-citation></ref><ref id="B88"><mixed-citation xmlns:xlink="http://www.w3.org/1999/xlink" xlink:type="simple"><person-group><name name-style="western"><surname>Na</surname><given-names>Q</given-names></name><name name-style="western"><surname>Bau</surname><given-names>T</given-names></name></person-group> (<year>2019b</year>) Recognition of <tp:taxon-name><tp:taxon-name-part taxon-name-part-type="genus">Mycena</tp:taxon-name-part><tp:taxon-name-part taxon-name-part-type="infraspecific-rank">sect.</tp:taxon-name-part><tp:taxon-name-part taxon-name-part-type="section">Amparoina</tp:taxon-name-part></tp:taxon-name> sp. nov. (<tp:taxon-name><tp:taxon-name-part taxon-name-part-type="family">Mycenaceae</tp:taxon-name-part></tp:taxon-name>, <tp:taxon-name><tp:taxon-name-part taxon-name-part-type="order">Agaricales</tp:taxon-name-part></tp:taxon-name>), including four new species and revision of the limits of sect. <tp:taxon-name><tp:taxon-name-part taxon-name-part-type="genus"/><tp:taxon-name-part taxon-name-part-type="section">Sacchariferae.</tp:taxon-name-part></tp:taxon-name> MycoKeys 52: 103–124. <ext-link xlink:href="10.3897/mycokeys.52.34647" ext-link-type="doi" xlink:type="simple">https://doi.org/10.3897/mycokeys.52.34647</ext-link></mixed-citation></ref></ref-list></tp:taxon-treatment>
