# Supplementary material for: ﻿Additions to the genus Mycena (Mycenaceae, Agaricales): Descriptions of five new taxa in Hunan Province, China
Source: MycoKeys. 2025 Mar 28;115:327–62. doi: 10.3897/mycokeys.115.144137 (PMC11971645; doi:10.3897/mycokeys.115.144137)
Supplement: XML Treatment for Mycena subroriduliformis [file mycokeys.115.144137-treatment4.xml]

<!DOCTYPE tp:taxon-treatment
  PUBLIC "-//TaxonX//DTD Taxonomic Treatment Publishing DTD v0 20100105//EN" "tax-treatment-NSO.dtd">
<tp:taxon-treatment xmlns:tp="http://www.plazi.org/taxpub"><tp:treatment-meta><kwd-group><label>Taxon classification</label><kwd>
                <named-content content-type="kingdom">Fungi</named-content>
              </kwd><kwd>
                <named-content content-type="order">Agaricales</named-content>
              </kwd><kwd>
                <named-content content-type="family">Mycenaceae</named-content>
              </kwd></kwd-group><mixed-citation publication-type="journal"><person-group><name><surname>Xiao</surname><given-names>Ying Xin</given-names></name><name><surname>Liu</surname><given-names>Li Na</given-names></name><name><surname>Tan</surname><given-names>Zhu Ming</given-names></name><name><surname>Shen</surname><given-names>Ai Rong</given-names></name><name><surname>Shen</surname><given-names>Bao Ming</given-names></name><name><surname>Tan</surname><given-names>Yun</given-names></name><name><surname>Li</surname><given-names>Sai Nan</given-names></name><name><surname>Feng</surname><given-names>Li Guo</given-names></name><name><surname>Long</surname><given-names>Jing Bo</given-names></name><name><surname>Liu</surname><given-names>Zhu Xiang</given-names></name></person-group><article-title>﻿Additions to the genus <italic><tp:taxon-name><tp:taxon-name-part taxon-name-part-type="genus" reg="Mycena">Mycena</tp:taxon-name-part></tp:taxon-name></italic> (<tp:taxon-name><tp:taxon-name-part taxon-name-part-type="family">Mycenaceae</tp:taxon-name-part></tp:taxon-name>, <tp:taxon-name><tp:taxon-name-part taxon-name-part-type="order">Agaricales</tp:taxon-name-part></tp:taxon-name>): Descriptions of five new taxa in Hunan Province, China</article-title><source>MycoKeys</source><day>28</day><month>03</month><year>2025</year><volume>115</volume><fpage>327</fpage><lpage>362</lpage><pub-id pub-id-type="doi">10.3897/mycokeys.115.144137</pub-id></mixed-citation></tp:treatment-meta><tp:nomenclature><label>﻿</label><tp:taxon-name>
              <object-id xmlns:xlink="http://www.w3.org/1999/xlink" content-type="arpha" xlink:type="simple">164BC7F6-F4A1-5692-8D36-C9EE068BE02C</object-id>
              <tp:taxon-name-part taxon-name-part-type="genus" reg="Mycena">Mycena</tp:taxon-name-part>
              <tp:taxon-name-part taxon-name-part-type="species" reg="subroriduliformis">subroriduliformis</tp:taxon-name-part>
              <object-id xmlns:xlink="http://www.w3.org/1999/xlink" content-type="mycobank" xlink:type="simple">856045</object-id>
            </tp:taxon-name><tp:taxon-authority>L.N. Liu</tp:taxon-authority><tp:taxon-status xmlns:xlink="http://www.w3.org/1999/xlink" xlink:type="simple">sp. nov.</tp:taxon-status><xref ref-type="fig" rid="F8">Figs 8</xref><xref ref-type="fig" rid="F9">, 9</xref></tp:nomenclature><tp:treatment-sec sec-type="diagnosis" id="SECID0EDMCK"><title>Diagnosis.</title><p>Differs from <italic><tp:taxon-name><tp:taxon-name-part taxon-name-part-type="genus" reg="Mycena">M.</tp:taxon-name-part><tp:taxon-name-part taxon-name-part-type="species" reg="surculosa">surculosa</tp:taxon-name-part></tp:taxon-name></italic> in having a viscid pileus and stipe.</p></tp:treatment-sec><tp:treatment-sec sec-type="Holotype" id="SECID0EUMCK"><title>Holotype.</title><p>China • Hunan Province, Suining County, Hunan Huangsang National Nature Reserve, Shaoyang City, <named-content xmlns:xlink="http://www.w3.org/1999/xlink" content-type="dwc:verbatimCoordinates" xlink:type="simple"><named-content content-type="geo-json" specific-use="{&#34;type&#34;:&#34;Point&#34;,&#34;coordinates&#34;:[110.088889,26.413056]}" id="NCID0E4MCK" xlink:type="simple">26°24'47"N, 110°05'20"E</named-content></named-content>, elev. 542 m, 25 April 2024, LiNa Liu, <italic>HUIF50540</italic> (collection number NN540).</p></tp:treatment-sec><tp:treatment-sec sec-type="etymology" id="SECID0EENCK"><title>Etymology.</title><p>Refers to the viscid pileus and stipe of the new species.</p></tp:treatment-sec><tp:treatment-sec sec-type="description" id="SECID0EJNCK"><title>Description.</title><p>Pileus 2–8 mm diam., hemispherical when young, campanulate with age, with obvious depression at the center, sulcate, translucent-striate, surface wet, glabrous, brownish white (7A1), light brown (7C3), brownish grey (7D1–6D2) when old. Context white, thin, and fragile. Lamellae 18–20 reach the stipe, with 1–2 tiers of lamellulae, decurrent, white (4A1), concolorous with the sides. Stipe 2–45 × 1–2 mm, cylindrical, hollow, fragile, surface glutinous, white (4A1) to brownish grey (5A1–5D3) towards the apex, light brown to brown (5D6–6D6) towards the base, base swollen. Odor and taste indistinctive.</p><fig id="F8" position="float" orientation="portrait"><object-id xmlns:xlink="http://www.w3.org/1999/xlink" content-type="doi" xlink:type="simple">10.3897/mycokeys.115.144137.figure8</object-id><object-id xmlns:xlink="http://www.w3.org/1999/xlink" content-type="arpha" xlink:type="simple">A0D41D17-B7E7-53A7-93EB-2C088329A162</object-id><label>Figure 8.</label><caption><p>Basidiomata and microscopic features of <italic><tp:taxon-name><tp:taxon-name-part taxon-name-part-type="genus" reg="Mycena">Mycena</tp:taxon-name-part><tp:taxon-name-part taxon-name-part-type="species" reg="subroriduliformis">subroriduliformis</tp:taxon-name-part></tp:taxon-name></italic><bold>a–f</bold> basidiomata <bold>g</bold> basidiospores <bold>h</bold> basidia <bold>i</bold> cheilocystidia <bold>j, k</bold> pileipellis <bold>l</bold> stipitipellis. Structures (<bold>g–i, k, l</bold>) were stained in a 1% Congo red solution and <bold>j</bold> were rehydrated in a 5% KOH solution. Scale bars: 1 cm (<bold>a–f</bold>); 10 μm (<bold>g–l</bold>).</p></caption><graphic xmlns:xlink="http://www.w3.org/1999/xlink" xlink:href="mycokeys-115-327-g008.jpg" position="float" orientation="portrait" xlink:type="simple" id="oo_1293981.jpg"><uri content-type="original_file" xlink:type="simple">https://binary.pensoft.net/fig/1293981</uri></graphic></fig><p>Basidiospores (6.2) 6.6–8.5 (9.0) × (3.6) 3.8–5.2 (5.3) μm, Q = 1.5–2.1, Q = 1.7 ± 0.1, pip-shaped, cylindrical, hyaline, amyloid, smooth. Basidia 19.3–26.9 × 5.6–8.0 μm, 4-spored, clavate, hyaline. Cheilocystidia 16.8–26.9 × 6.3–17.1 μm, abundant and variably shaped, clavate to cylindrical with short, more or less branched projections, 1.0–6.0 × 1.0–2.0 μm, thin-walled, hyaline. Pleurocystidia absent. Pileipellis hyphae somewhat gelatinized, 2.0–5.0 μm wide, with irregular simple to branched warts or cylindrical excrescences, 1.0–4.0 × 1.0–2.0 μm. Hyphae of the stipitipellis 1.0–6.0 μm wide, covered with cylindrical excrescences. 1.0–4.0 × 1.0–2.0 μm. Clamp connections are present in the basidia, pileipellis, and stipitipellis hyphae.</p><fig id="F9" position="float" orientation="portrait"><object-id xmlns:xlink="http://www.w3.org/1999/xlink" content-type="doi" xlink:type="simple">10.3897/mycokeys.115.144137.figure9</object-id><object-id xmlns:xlink="http://www.w3.org/1999/xlink" content-type="arpha" xlink:type="simple">8DC00225-D6F9-56DA-8237-50045817466C</object-id><label>Figure 9.</label><caption><p>Morphological features of <italic><tp:taxon-name><tp:taxon-name-part taxon-name-part-type="genus" reg="Mycena">Mycena</tp:taxon-name-part><tp:taxon-name-part taxon-name-part-type="species" reg="subroriduliformis">subroriduliformis</tp:taxon-name-part></tp:taxon-name></italic><bold>a</bold> basidiomata <bold>b</bold> basidia <bold>c</bold> basidiospores <bold>d</bold> cheilocystidia <bold>e</bold> pileipellis <bold>f</bold> hyphae of stipitipellis. Scale bars: 5 mm (<bold>a</bold>); 10 μm (<bold>b–f</bold>).</p></caption><graphic xmlns:xlink="http://www.w3.org/1999/xlink" xlink:href="mycokeys-115-327-g009.jpg" position="float" orientation="portrait" xlink:type="simple" id="oo_1293982.jpg"><uri content-type="original_file" xlink:type="simple">https://binary.pensoft.net/fig/1293982</uri></graphic></fig></tp:treatment-sec><tp:treatment-sec sec-type="habitat" id="SECID0EDQCK"><title>Habitat.</title><p>Gregarious on decaying leaves of deciduous trees.</p></tp:treatment-sec><tp:treatment-sec sec-type="distribution" id="SECID0EIQCK"><title>Known distribution.</title><p>Shaoyang City, Hunan Province.</p></tp:treatment-sec><tp:treatment-sec sec-type="material" id="SECID0ENQCK"><title>Additional materials examined.</title><p>China• Hunan Province, Suining County, Hunan Huangsang National Nature Reserve, Shaoyang City, <named-content xmlns:xlink="http://www.w3.org/1999/xlink" content-type="dwc:verbatimCoordinates" xlink:type="simple"><named-content content-type="geo-json" specific-use="{&#34;type&#34;:&#34;Point&#34;,&#34;coordinates&#34;:[110.090278,26.410833]}" id="NCID0EWQCK" xlink:type="simple">26°24'39"N, 110°05'25"E</named-content></named-content>, elev. 588 m, 25 April 2024, LiNa Liu, <italic>HUIF50546</italic> (collection number NN546).</p></tp:treatment-sec><tp:treatment-sec sec-type="notes" id="SECID0E4QCK"><title>Notes.</title><p>The following characteristics placed this new species in the sect. <tp:taxon-name><tp:taxon-name-part taxon-name-part-type="genus" reg="Mycena"/><tp:taxon-name-part taxon-name-part-type="section" reg="Insignes">Insignes</tp:taxon-name-part></tp:taxon-name> Maas G. due to the viscid pileus and stipe, decurrent lamellae, pip-shaped spores, clavate cheilocystidia with coarse excrescences, hyphae of the pileipellis embedded in gelatinous matter, and diverticulate (<xref ref-type="bibr" rid="B72">Maas Geesteranus 1989</xref>). The three other similar species in sect. <tp:taxon-name><tp:taxon-name-part taxon-name-part-type="genus" reg="Mycena"/><tp:taxon-name-part taxon-name-part-type="section" reg="Insignes">Insignes</tp:taxon-name-part></tp:taxon-name> are <italic><tp:taxon-name><tp:taxon-name-part taxon-name-part-type="genus" reg="Mycena">M.</tp:taxon-name-part><tp:taxon-name-part taxon-name-part-type="species" reg="surculosa">surculosa</tp:taxon-name-part></tp:taxon-name></italic> Maas G. &amp; de Meijer, <italic><tp:taxon-name><tp:taxon-name-part taxon-name-part-type="genus" reg="Mycena">M.</tp:taxon-name-part><tp:taxon-name-part taxon-name-part-type="species" reg="odorifera">odorifera</tp:taxon-name-part></tp:taxon-name></italic> (Peck) Sacc., and <italic><tp:taxon-name><tp:taxon-name-part taxon-name-part-type="genus" reg="Mycena">M.</tp:taxon-name-part><tp:taxon-name-part taxon-name-part-type="species" reg="calceata">calceata</tp:taxon-name-part></tp:taxon-name></italic> Robich. All are differentiated from <italic><tp:taxon-name><tp:taxon-name-part taxon-name-part-type="genus" reg="Mycena">M.</tp:taxon-name-part><tp:taxon-name-part taxon-name-part-type="species" reg="subroriduliformis">subroriduliformis</tp:taxon-name-part></tp:taxon-name></italic> as follows: <italic><tp:taxon-name><tp:taxon-name-part taxon-name-part-type="genus" reg="Mycena">M.</tp:taxon-name-part><tp:taxon-name-part taxon-name-part-type="species" reg="surculosa">surculosa</tp:taxon-name-part></tp:taxon-name></italic> has a dry pileus, with only the stipe being viscid. The apical side branches of the pileipellis are densely covered and simple to forked, with cylindrical excrescences. The stipitipellis is somewhat gelatinized (<xref ref-type="bibr" rid="B76">Maas Geesteranus and De Meijer 1997</xref>). <italic><tp:taxon-name><tp:taxon-name-part taxon-name-part-type="genus" reg="Mycena">Mycena</tp:taxon-name-part><tp:taxon-name-part taxon-name-part-type="species" reg="odorifera">odorifera</tp:taxon-name-part></tp:taxon-name></italic> has a distinctive alkaline-like odor, a pruinose stipe, pubescence, and cheilocystidia occasionally with forked apices (<xref ref-type="bibr" rid="B115">Smith 1935</xref>). <italic><tp:taxon-name><tp:taxon-name-part taxon-name-part-type="genus" reg="Mycena">Mycena</tp:taxon-name-part><tp:taxon-name-part taxon-name-part-type="species" reg="calceata">calceata</tp:taxon-name-part></tp:taxon-name></italic> has dark brown basidiomata and relatively large spores (11.0–13.5 × 5.5–8.0 μm), smooth cheilocystidia, or one or two branches at the apex (<xref ref-type="bibr" rid="B104">Robich 2003</xref>).</p></tp:treatment-sec><ref-list><ref id="B72"><mixed-citation xmlns:xlink="http://www.w3.org/1999/xlink" xlink:type="simple"><person-group><name name-style="western"><surname>Maas Geesteranus</surname><given-names>RA</given-names></name></person-group> (<year>1989</year>) <article-title>Conspectus of the Mycenas of the Northern Hemisphere, 12. Sections <italic><tp:taxon-name><tp:taxon-name-part taxon-name-part-type="genus"/><tp:taxon-name-part taxon-name-part-type="section">Fuliginellae</tp:taxon-name-part></tp:taxon-name></italic>, <italic><tp:taxon-name><tp:taxon-name-part taxon-name-part-type="genus"/><tp:taxon-name-part taxon-name-part-type="section">Insignes</tp:taxon-name-part></tp:taxon-name></italic>, <italic><tp:taxon-name><tp:taxon-name-part taxon-name-part-type="genus"/><tp:taxon-name-part taxon-name-part-type="section">Ingratae</tp:taxon-name-part></tp:taxon-name></italic>, <italic><tp:taxon-name><tp:taxon-name-part taxon-name-part-type="genus"/><tp:taxon-name-part taxon-name-part-type="section">Euspeireae</tp:taxon-name-part></tp:taxon-name></italic>, and <italic><tp:taxon-name><tp:taxon-name-part taxon-name-part-type="genus"/><tp:taxon-name-part taxon-name-part-type="section">Caespitosae</tp:taxon-name-part></tp:taxon-name></italic>.</article-title><source>Koninklijke Nederlandse Akademie van Wetenschappen, Proceedings, Series C</source><volume>92</volume>: <fpage>331</fpage>–<lpage>365</lpage>.</mixed-citation></ref><ref id="B76"><mixed-citation xmlns:xlink="http://www.w3.org/1999/xlink" xlink:type="simple"><person-group><name name-style="western"><surname>Maas Geesteranus</surname><given-names>RA</given-names></name><name name-style="western"><surname>De Meijer</surname><given-names>AAR</given-names></name></person-group> (<year>1997</year>) <source>Mycenae paranaenses.</source><publisher-name>Proceedings van de Koninklijke Nederlandse Akademie van Wetenschappen (Ser C)</publisher-name>, <publisher-loc>Amsterdam, North-Holland</publisher-loc>, <size units="page">164 pp</size>.</mixed-citation></ref><ref id="B115"><mixed-citation xmlns:xlink="http://www.w3.org/1999/xlink" xlink:type="simple"><person-group><name name-style="western"><surname>Smith</surname><given-names>AH</given-names></name></person-group> (<year>1935</year>) <article-title>Studies in the genus <italic><tp:taxon-name><tp:taxon-name-part taxon-name-part-type="genus">Mycena</tp:taxon-name-part></tp:taxon-name></italic>. I.</article-title><source>American Journal of Botany</source><volume>22</volume>(<issue>10</issue>): <fpage>858</fpage>–<lpage>877</lpage>. <ext-link xlink:href="10.1002/j.1537-2197.1935.tb05071.x" ext-link-type="doi" xlink:type="simple">https://doi.org/10.1002/j.1537-2197.1935.tb05071.x</ext-link></mixed-citation></ref><ref id="B104"><mixed-citation xmlns:xlink="http://www.w3.org/1999/xlink" xlink:type="simple"><person-group><name name-style="western"><surname>Robich</surname><given-names>G</given-names></name></person-group> (<year>2003</year>) <source><italic><tp:taxon-name><tp:taxon-name-part taxon-name-part-type="genus">Mycena</tp:taxon-name-part></tp:taxon-name></italic> d’Europa Vol. 1.</source><publisher-name>Associazione Micologica Bresadola</publisher-name>, <publisher-loc>Trento, Italy</publisher-loc>, <size units="page">728 pp</size>.</mixed-citation></ref></ref-list></tp:taxon-treatment>
