# Supplementary material for: ﻿Additions to the genus Mycena (Mycenaceae, Agaricales): Descriptions of five new taxa in Hunan Province, China
Source: MycoKeys. 2025 Mar 28;115:327–62. doi: 10.3897/mycokeys.115.144137 (PMC11971645; doi:10.3897/mycokeys.115.144137)
Supplement: XML Treatment for Mycena roseolamellata [file mycokeys.115.144137-treatment5.xml]

<!DOCTYPE tp:taxon-treatment
  PUBLIC "-//TaxonX//DTD Taxonomic Treatment Publishing DTD v0 20100105//EN" "tax-treatment-NSO.dtd">
<tp:taxon-treatment xmlns:tp="http://www.plazi.org/taxpub"><tp:treatment-meta><kwd-group><label>Taxon classification</label><kwd>
                <named-content content-type="kingdom">Fungi</named-content>
              </kwd><kwd>
                <named-content content-type="order">Agaricales</named-content>
              </kwd><kwd>
                <named-content content-type="family">Mycenaceae</named-content>
              </kwd></kwd-group><mixed-citation publication-type="journal"><person-group><name><surname>Xiao</surname><given-names>Ying Xin</given-names></name><name><surname>Liu</surname><given-names>Li Na</given-names></name><name><surname>Tan</surname><given-names>Zhu Ming</given-names></name><name><surname>Shen</surname><given-names>Ai Rong</given-names></name><name><surname>Shen</surname><given-names>Bao Ming</given-names></name><name><surname>Tan</surname><given-names>Yun</given-names></name><name><surname>Li</surname><given-names>Sai Nan</given-names></name><name><surname>Feng</surname><given-names>Li Guo</given-names></name><name><surname>Long</surname><given-names>Jing Bo</given-names></name><name><surname>Liu</surname><given-names>Zhu Xiang</given-names></name></person-group><article-title>﻿Additions to the genus <italic><tp:taxon-name><tp:taxon-name-part taxon-name-part-type="genus" reg="Mycena">Mycena</tp:taxon-name-part></tp:taxon-name></italic> (<tp:taxon-name><tp:taxon-name-part taxon-name-part-type="family">Mycenaceae</tp:taxon-name-part></tp:taxon-name>, <tp:taxon-name><tp:taxon-name-part taxon-name-part-type="order">Agaricales</tp:taxon-name-part></tp:taxon-name>): Descriptions of five new taxa in Hunan Province, China</article-title><source>MycoKeys</source><day>28</day><month>03</month><year>2025</year><volume>115</volume><fpage>327</fpage><lpage>362</lpage><pub-id pub-id-type="doi">10.3897/mycokeys.115.144137</pub-id></mixed-citation></tp:treatment-meta><tp:nomenclature><label>﻿</label><tp:taxon-name>
              <object-id xmlns:xlink="http://www.w3.org/1999/xlink" content-type="arpha" xlink:type="simple">E49450B8-55CD-54CA-BE0C-F7E345C98D68</object-id>
              <tp:taxon-name-part taxon-name-part-type="genus" reg="Mycena">Mycena</tp:taxon-name-part>
              <tp:taxon-name-part taxon-name-part-type="species" reg="roseolamellata">roseolamellata</tp:taxon-name-part>
              <object-id xmlns:xlink="http://www.w3.org/1999/xlink" content-type="mycobank" xlink:type="simple">856026</object-id>
            </tp:taxon-name><tp:taxon-authority>L.N. Liu</tp:taxon-authority><tp:taxon-status xmlns:xlink="http://www.w3.org/1999/xlink" xlink:type="simple">sp. nov.</tp:taxon-status><xref ref-type="fig" rid="F10">Figs 10</xref><xref ref-type="fig" rid="F11">, 11</xref></tp:nomenclature><tp:treatment-sec sec-type="diagnosis" id="SECID0EEWCK"><title>Diagnosis.</title><p>Differs from <italic><tp:taxon-name><tp:taxon-name-part taxon-name-part-type="genus" reg="Mycena">M.</tp:taxon-name-part><tp:taxon-name-part taxon-name-part-type="species" reg="pura">pura</tp:taxon-name-part></tp:taxon-name></italic> in having a brown pileus and pink lamellae.</p></tp:treatment-sec><tp:treatment-sec sec-type="Holotype" id="SECID0EVWCK"><title>Holotype.</title><p>China• Hunan Province, Ningxiang City, Biandan’ao, Lijingpu Subdistrict, <named-content xmlns:xlink="http://www.w3.org/1999/xlink" content-type="dwc:verbatimCoordinates" xlink:type="simple"><named-content content-type="geo-json" specific-use="{&#34;type&#34;:&#34;Point&#34;,&#34;coordinates&#34;:[112.545278,28.201944]}" id="NCID0E5WCK" xlink:type="simple">28°12'07"N, 112°32'43"E</named-content></named-content>, elev. 110 m, 28 November 2023, ShengQiang Liu, <italic>HUIF60001</italic> (collection number NN601).</p></tp:treatment-sec><tp:treatment-sec sec-type="etymology" id="SECID0EFXCK"><title>Etymology.</title><p>Refers to the pink colors of lamellae.</p></tp:treatment-sec><tp:treatment-sec sec-type="description" id="SECID0EKXCK"><title>Description.</title><p>Pileus 7–17 mm diam., parabolic when young, then campanulate or broadly conical with age, apex with an obtuse umbo, sulcate, translucent-striate, glabrous, dark brown (6F5–6F8) at first, then turning pale brownish yellow (6A4) to pale brown (6E4) with age, margin brownish white (6A2) to pale brown (6D4–6D6). Context white, fragile, thin. Lamellae 24–26 reach the stipe, with 1–2 tiers of lamellulae, adnate or slightly adnex, white (4A1) when young, pinkish to light pink (9A3–9A2) at maturity, concolorous with faces. Stipe 29–30 × 2.0–3.0 mm, central, cylindrical, hollow, dark brown (6F5-6F8), pale brownish yellow (6A4) to pale brown (6D7) with age, base covered with long, dense, white fibrils. Odor and taste indistinctive.</p><fig id="F10" position="float" orientation="portrait"><object-id xmlns:xlink="http://www.w3.org/1999/xlink" content-type="doi" xlink:type="simple">10.3897/mycokeys.115.144137.figure10</object-id><object-id xmlns:xlink="http://www.w3.org/1999/xlink" content-type="arpha" xlink:type="simple">10EBFBF3-9731-5EE3-8988-F4404F78EFDF</object-id><label>Figure 10.</label><caption><p>Basidiomata and microscopic features of <italic><tp:taxon-name><tp:taxon-name-part taxon-name-part-type="genus" reg="Mycena">Mycena</tp:taxon-name-part><tp:taxon-name-part taxon-name-part-type="species" reg="roseolamellata">roseolamellata</tp:taxon-name-part></tp:taxon-name></italic><bold>a–g</bold> basidiomata <bold>h</bold> basidiospores <bold>i, j</bold> basidia <bold>k, l</bold> cheilocystidia <bold>m, n</bold> pleurocystidia <bold>o</bold> pileipellis <bold>p</bold> stipitipellis. Structures (<bold>j, p</bold>) were stained in 1% Congo red solution, and <bold>h, i, k–o</bold> were rehydrated in 5% KOH solution. Scale bars: 1 cm (<bold>a–g</bold>); 10 μm (<bold>h–p</bold>).</p></caption><graphic xmlns:xlink="http://www.w3.org/1999/xlink" xlink:href="mycokeys-115-327-g010.jpg" position="float" orientation="portrait" xlink:type="simple" id="oo_1293983.jpg"><uri content-type="original_file" xlink:type="simple">https://binary.pensoft.net/fig/1293983</uri></graphic></fig><p>Basidiospores (8.3) 8.6–10.8 (11.5) × (5.3) 5.4–6.3 (6.4) μm, Q = 1.5–2.0, Q = 1.7 ± 0.1, ellipsoid to elongated, hyaline, smooth, thin-walled, amyloid. Basidia 21.7–30.8 × 6.8–8.9 μm, 2-spored, clavate. Cheilocystidia 26.7–84.9 × 8.6–18.7 μm, abundant, fusiform, ventricose-rostrate, obtuse apex, base tapered, with short to long stalk, smooth, hyaline, amyloid, thin-walled. Pleurocystidia similar to cheilocystidia, 52.3–105.7 × 12.3–20.9 μm. Pileipellis 1.0–6.0 μm wide, smooth, terminal hyphae sometimes diverticulate, 1.0–6.0 × 1.0–2.0 μm. Stipitipellis 2.0–5.0 μm, smooth, terminal hyphae sometimes diverticulate, 1.0–4.0 × 1.0–2.0 μm. Clamp connections are absent in the basidia, pileipellis, and stipitipellis hyphae.</p><fig id="F11" position="float" orientation="portrait"><object-id xmlns:xlink="http://www.w3.org/1999/xlink" content-type="doi" xlink:type="simple">10.3897/mycokeys.115.144137.figure11</object-id><object-id xmlns:xlink="http://www.w3.org/1999/xlink" content-type="arpha" xlink:type="simple">4ACD3351-3A8C-5945-9A32-9319F00B1647</object-id><label>Figure 11.</label><caption><p>Morphological features of <italic><tp:taxon-name><tp:taxon-name-part taxon-name-part-type="genus" reg="Mycena">Mycena</tp:taxon-name-part><tp:taxon-name-part taxon-name-part-type="species" reg="roseolamellata">roseolamellata</tp:taxon-name-part></tp:taxon-name></italic><bold>a</bold> basidiomata <bold>b</bold> basidia <bold>c</bold> basidiospores <bold>d</bold> pleurocystidia <bold>e</bold> cheilocystidia <bold>f</bold> pileipellis <bold>g</bold> hyphae of stipitipellis. Scale bars: 1 cm (<bold>a</bold>); 10 μm (<bold>b–g</bold>).</p></caption><graphic xmlns:xlink="http://www.w3.org/1999/xlink" xlink:href="mycokeys-115-327-g011.jpg" position="float" orientation="portrait" xlink:type="simple" id="oo_1293984.jpg"><uri content-type="original_file" xlink:type="simple">https://binary.pensoft.net/fig/1293984</uri></graphic></fig></tp:treatment-sec><tp:treatment-sec sec-type="habitat" id="SECID0EI1CK"><title>Habitat.</title><p>Gregarious on decayed twigs of bamboo or woody debris of deciduous trees.</p></tp:treatment-sec><tp:treatment-sec sec-type="distribution" id="SECID0EN1CK"><title>Known distribution.</title><p>Ningxiang City, Hunan Province.</p></tp:treatment-sec><tp:treatment-sec sec-type="material" id="SECID0ES1CK"><title>Additional materials examined.</title><p>China • Hunan Province, Ningxiang City, Biandan’ao, Lijingpu Subdistrict, <named-content xmlns:xlink="http://www.w3.org/1999/xlink" content-type="dwc:verbatimCoordinates" xlink:type="simple"><named-content content-type="geo-json" specific-use="{&#34;type&#34;:&#34;Point&#34;,&#34;coordinates&#34;:[112.545278,28.201944]}" id="NCID0E21CK" xlink:type="simple">28°12'07"N, 112°32'43"E</named-content></named-content>, elev. 110 m, 22 December 2023, ShengQiang Liu, <italic>HUIF60002</italic> (collection number NN602).</p></tp:treatment-sec><tp:treatment-sec sec-type="notes" id="SECID0EC2CK"><title>Notes.</title><p><italic><tp:taxon-name><tp:taxon-name-part taxon-name-part-type="genus" reg="Mycena">Mycena</tp:taxon-name-part><tp:taxon-name-part taxon-name-part-type="species" reg="roseolamellata">roseolamellata</tp:taxon-name-part></tp:taxon-name></italic> is classified into sect. <tp:taxon-name><tp:taxon-name-part taxon-name-part-type="genus" reg="Mycena"/><tp:taxon-name-part taxon-name-part-type="section" reg="Calodontes">Calodontes</tp:taxon-name-part></tp:taxon-name> based on the smooth cheilocystidia and stipitipellis. Microscopically, <italic><tp:taxon-name><tp:taxon-name-part taxon-name-part-type="genus" reg="Mycena">M.</tp:taxon-name-part><tp:taxon-name-part taxon-name-part-type="species" reg="pura">pura</tp:taxon-name-part></tp:taxon-name></italic> (Pers.) P. Kumm. is the most similar to <italic><tp:taxon-name><tp:taxon-name-part taxon-name-part-type="genus" reg="Mycena">M.</tp:taxon-name-part><tp:taxon-name-part taxon-name-part-type="species" reg="roseolamellata">roseolamellata</tp:taxon-name-part></tp:taxon-name></italic>; however, <italic><tp:taxon-name><tp:taxon-name-part taxon-name-part-type="genus" reg="Mycena">M.</tp:taxon-name-part><tp:taxon-name-part taxon-name-part-type="species" reg="pura">pura</tp:taxon-name-part></tp:taxon-name></italic> is distinguished from <italic><tp:taxon-name><tp:taxon-name-part taxon-name-part-type="genus" reg="Mycena">M.</tp:taxon-name-part><tp:taxon-name-part taxon-name-part-type="species" reg="roseolamellata">roseolamellata</tp:taxon-name-part></tp:taxon-name></italic> by its purple pileus with pinkish or brown tints, lamellae interveined with age, the presence of clamp connections in all tissues, and the absence of a root-like, pruinose stipe (<xref ref-type="bibr" rid="B104">Robich 2003</xref>; <xref ref-type="bibr" rid="B6">Aronsen and Læssøe 2016</xref>). <italic><tp:taxon-name><tp:taxon-name-part taxon-name-part-type="genus" reg="Mycena">Mycena</tp:taxon-name-part><tp:taxon-name-part taxon-name-part-type="species" reg="rosea">rosea</tp:taxon-name-part></tp:taxon-name></italic> Gramberg is somewhat similar to <italic><tp:taxon-name><tp:taxon-name-part taxon-name-part-type="genus" reg="Mycena">M.</tp:taxon-name-part><tp:taxon-name-part taxon-name-part-type="species" reg="roseolamellata">roseolamellata</tp:taxon-name-part></tp:taxon-name></italic>; they have pink lamellae, smooth cheilocystidia, and pleurocystidia. <italic><tp:taxon-name><tp:taxon-name-part taxon-name-part-type="genus" reg="Mycena">Mycena</tp:taxon-name-part><tp:taxon-name-part taxon-name-part-type="species" reg="rosea">rosea</tp:taxon-name-part></tp:taxon-name></italic> can be distinguished from <italic><tp:taxon-name><tp:taxon-name-part taxon-name-part-type="genus" reg="Mycena">M.</tp:taxon-name-part><tp:taxon-name-part taxon-name-part-type="species" reg="roseolamellata">roseolamellata</tp:taxon-name-part></tp:taxon-name></italic> by having a pink pileus with a dull yellow center, a white or pink stipe, and the presence of clamp connections in all tissues (<xref ref-type="bibr" rid="B104">Robich 2003</xref>; <xref ref-type="bibr" rid="B6">Aronsen and Læssøe 2016</xref>). <italic><tp:taxon-name><tp:taxon-name-part taxon-name-part-type="genus" reg="Mycena">Mycena</tp:taxon-name-part><tp:taxon-name-part taxon-name-part-type="species" reg="roseolamellata">roseolamellata</tp:taxon-name-part></tp:taxon-name></italic> is very different from any species of sect. <tp:taxon-name><tp:taxon-name-part taxon-name-part-type="genus" reg="Mycena"/><tp:taxon-name-part taxon-name-part-type="section" reg="Calodontes">Calodontes</tp:taxon-name-part></tp:taxon-name>, owing to its brown pileus. <italic><tp:taxon-name><tp:taxon-name-part taxon-name-part-type="genus" reg="Mycena">Mycena</tp:taxon-name-part><tp:taxon-name-part taxon-name-part-type="species" reg="galericulata">galericulata</tp:taxon-name-part></tp:taxon-name></italic> (Scop.) Gray shares some similarities with <italic><tp:taxon-name><tp:taxon-name-part taxon-name-part-type="genus" reg="Mycena">M.</tp:taxon-name-part><tp:taxon-name-part taxon-name-part-type="species" reg="roseolamellata">roseolamellata</tp:taxon-name-part></tp:taxon-name></italic> in terms of pileus color, but <italic><tp:taxon-name><tp:taxon-name-part taxon-name-part-type="genus" reg="Mycena">M.</tp:taxon-name-part><tp:taxon-name-part taxon-name-part-type="species" reg="galericulata">galericulata</tp:taxon-name-part></tp:taxon-name></italic> is differentiated by the presence of non-smooth cheilocystidia, pileipellis, and stipitipellis (<xref ref-type="bibr" rid="B73">Maas Geesteranus 1992a</xref>, <xref ref-type="bibr" rid="B74">1992b</xref>).</p></tp:treatment-sec><ref-list><ref id="B104"><mixed-citation xmlns:xlink="http://www.w3.org/1999/xlink" xlink:type="simple"><person-group><name name-style="western"><surname>Robich</surname><given-names>G</given-names></name></person-group> (<year>2003</year>) <source><italic><tp:taxon-name><tp:taxon-name-part taxon-name-part-type="genus">Mycena</tp:taxon-name-part></tp:taxon-name></italic> d’Europa Vol. 1.</source><publisher-name>Associazione Micologica Bresadola</publisher-name>, <publisher-loc>Trento, Italy</publisher-loc>, <size units="page">728 pp</size>.</mixed-citation></ref><ref id="B6"><mixed-citation xmlns:xlink="http://www.w3.org/1999/xlink" xlink:type="simple"><person-group><name name-style="western"><surname>Aronsen</surname><given-names>A</given-names></name><name name-style="western"><surname>Læssøe</surname><given-names>T</given-names></name></person-group> (<year>2016</year>) <source>The genus <italic><tp:taxon-name><tp:taxon-name-part taxon-name-part-type="genus">Mycena</tp:taxon-name-part></tp:taxon-name></italic> s.l. <tp:taxon-name><tp:taxon-name-part taxon-name-part-type="kingdom">Fungi</tp:taxon-name-part></tp:taxon-name> of Northern Europe 5.</source><publisher-name>Narayana Press</publisher-name>, <publisher-loc>Gylling, Denmark</publisher-loc>, <size units="page">373 pp</size>.</mixed-citation></ref><ref id="B73"><mixed-citation xmlns:xlink="http://www.w3.org/1999/xlink" xlink:type="simple"><person-group><name name-style="western"><surname>Maas Geesteranus</surname><given-names>RA</given-names></name></person-group> (<year>1992a</year>) <source>Mycenas of the Northern Hemisphere I. Studies in Mycenas and other papers.</source><publisher-name>Koninklijke Nederlandse Akademie van Wetenschappen</publisher-name>, <publisher-loc>Amsterdam</publisher-loc>, <size units="page">493 pp</size>.</mixed-citation></ref><ref id="B74"><mixed-citation xmlns:xlink="http://www.w3.org/1999/xlink" xlink:type="simple"><person-group><name name-style="western"><surname>Maas Geesteranus</surname><given-names>RA</given-names></name></person-group> (<year>1992b</year>) <source>Mycenas of the Northern Hemisphere(II, Conspectus of the Mycenas of the Northern Hemisphere).</source><publisher-name>Koninklijke Nederlandse Akademie van Wetenschappen</publisher-name>, <publisher-loc>Amsterdam</publisher-loc>, <size units="page">904 pp</size>.</mixed-citation></ref></ref-list></tp:taxon-treatment>
